# Supplementary material for: Sex-specific variations in subgingival microbiome of elderly patients with moderate periodontitis: an exploratory study
Source: Front Genet. 2026 Apr 24;17:1791446. doi: 10.3389/fgene.2026.1791446 (PMC13152674; doi:10.3389/fgene.2026.1791446)
Supplement: Supplementary file 1 [file Table2.xlsx]

## Sheet: Table S2. tags_stat_summary
#SampleID	clean_tags	valid_tags	valid_percent	valid minLength	valid meanLength	valid maxLength	OTU_counts	Total_OTUs
Males_01	71307	64416	0.9034	245	415.42	454	1600	6060
Males_02	71529	64896	0.9073	256	421.06	453	1472	6060
Males_03	72054	65161	0.9043	256	418.19	442	1475	6060
Males_04	72561	63216	0.8712	256	420.9	442	1419	6060
Males_05	70716	64458	0.9115	258	418.24	454	1458	6060
Males_06	73967	66564	0.8999	255	418.45	453	1360	6060
Males_07	73722	66445	0.9013	256	417.71	457	1527	6060
Males_08	71818	64755	0.9017	241	416.6	442	1355	6060
Females_01	64531	59531	0.9225	255	416.49	454	1513	6060
Females_02	68723	55769	0.8115	258	418.2	443	1009	6060
Females_03	73747	68844	0.9335	258	417.37	442	1349	6060
Females_04	70962	64860	0.914	258	417.73	457	1303	6060
Females_05	74079	67837	0.9157	256	419.18	442	1396	6060
Females_06	71742	65268	0.9098	255	419.17	445	1586	6060
Females_07	72468	66500	0.9176	256	420.89	458	1084	6060
Females_08	71783	65384	0.9109	255	421.5	442	1045	6060
Females_09	73375	67340	0.9178	258	420.93	451	1206	6060
Females_10	69944	63917	0.9138	256	417.05	442	1367	6060
Females_11	70056	65897	0.9406	256	419.1	442	1342	6060
Females_12	73284	67199	0.917	256	418.08	441	1334	6060
Females_13	71559	66701	0.9321	255	416.25	458	1487	6060
Females_14	72430	62504	0.863	255	417.45	442	1450	6060
Females_15	74165	68227	0.9199	256	415.77	442	1333	6060
Females_16	72181	68414	0.9478	255	416.19	458	1368	6060
Females_17	69308	64097	0.9248	256	418.02	445	1427	6060
