# Supplementary material for: Sex-specific variations in subgingival microbiome of elderly patients with moderate periodontitis: an exploratory study
Source: Front Genet. 2026 Apr 24;17:1791446. doi: 10.3389/fgene.2026.1791446 (PMC13152674; doi:10.3389/fgene.2026.1791446)
Supplement: Supplementary file 4 [file Table1.xlsx]

## Sheet: Table S1. α-diversity summary
Groups	Observed species	Shannon	Simpson	Chao1	Goods coverage
Males	1438.85	5.7	0.95	2382.24	0.99
Females	1306.53	6.074	0.95	2144.54	0.99
